# Supplementary material for: Structure of Comorbidities and Causes of Death in Patients with Atrial Fibrillation and Chronic Obstructive Pulmonary Disease
Source: J Clin Med. 2025 Jul 16;14(14):5045. doi: 10.3390/jcm14145045 (PMC12295669; doi:10.3390/jcm14145045)
Supplement: Supplementary file 1 [file jcm-14-05045-s001.zip]

Archive with 1 entries (1 files):
- jcm-3714050-supplementary.pdf
